# Supplementary material for: Proteomic Analysis of the Secretome and Exosomes of Feline Adipose-Derived Mesenchymal Stem Cells
Source: Animals (Basel). 2021 Jan 24;11(2):295. doi: 10.3390/ani11020295 (PMC7912403; doi:10.3390/ani11020295)
Supplement: Supplementary file 1 [file animals-11-00295-s001.zip]

Archive with 5 entries (5 files):
- S1 Figure_Network of proteins identified in the fAd-MSCs secretome.png
- S1 Table_List of specific proteins in the secretome and exosomes according to GO parameters.pdf
- S2 Figure_Network of proteins identified in the fAd-MSCs exosomes.png
- S2 Table_Abbreviations for secretome and exosome proteins.pdf
- S3 Table. Complete list of KEGG pathways in secretome and exosome proteomes..pdf
